# Supplementary material for: Whole-Body Imaging for the Primary Staging of Melanomas—A Single-Center Retrospective Study
Source: Cancers (Basel). 2023 Nov 2;15(21):5265. doi: 10.3390/cancers15215265 (PMC10648596; doi:10.3390/cancers15215265)
Supplement: Supplementary file 1 [file cancers-15-05265-s001.zip]

Archive with 2 entries (2 files):
- Suppl Table 1 PET.pdf
- Suppl Table 2 PET.pdf
